# Supplementary material for: Assessment of Metal Concentrations and Associations with Pulmonary Function among Children with Asthma in Chicago, Illinois
Source: Int J Environ Res Public Health. 2021 Jul 7;18(14):7279. doi: 10.3390/ijerph18147279 (PMC8307469; doi:10.3390/ijerph18147279)
Supplement: Supplementary file 1 [file ijerph-18-07279-s001.zip]

Archive with 1 entries (1 files):
- ijerph-1167570-supplementary.pdf
